# Supplementary material for: PCK1 and DHODH drive colorectal cancer liver metastatic colonization and hypoxic growth by promoting nucleotide synthesis
Source: eLife. 2019 Dec 16;8:e52135. doi: 10.7554/eLife.52135 (PMC7299340; doi:10.7554/eLife.52135)
Supplement: Figure 6—figure supplement 1—source data 1. [file elife-52135-fig6-figsupp1-data1.xlsx]

## Sheet: m+5 aKG
Minutes	shCtrl			shPCK1
0	0	0	0	0	0	0
120	0.739456	0.729187	0.715836	0.719114	0.706736	0.701345
240	0.717026	0.762642	0.729013	0.7311	0.776662	0.63731
360	0.752902	0.729232	0.736541	0.735601	0.735868	0.745359

## Sheet: m+4 succinate
Minutes	shCtrl			shPCK1
0	0	0	0	0	0	0
120	0.56172	0.590383	0.51517	0.443937	0.442279	0.423023
240	0.389029	0.543554	0.459667	0.560874	0.605283	0.239359
360	0.578108	0.529494	0.543871	0.488304	0.445944	0.390774

## Sheet: m+4 fumarate
Minutes	shCtrl			shPCK1
0	0	0	0	0	0	0
120	0.500902	0.481617	0.502035	0.494999	0.471928	0.497719
240	0.412497	0.416429	0.376389	0.462522	0.481915	0.438468
360	0.306627	0.292143	0.344491	0.369021	0.415122	0.261135

## Sheet: m+4 malate
Minutes	shCtrl			shPCK1
0	0	0	6.9968e-05	8.89e-05	0.001308	0.0001303
120	0.491456	0.486639	0.492511	0.483736	0.474862	0.486349
240	0.393619	0.404844	0.379571	0.455876	0.452437	0.417945
360	0.309271	0.295221	0.3315	0.381481	0.397858	0.396601

## Sheet: m+4 aspartate
Minutes	shCtrl			shPCK1
0	0	0	0	0	0	0
120	0.43579	0.441383	0.433859	0.448199	0.431592	0.443744
240	0.342708	0.357978	0.339672	0.43281	0.432397	0.434602
360	0.251798	0.232672	0.275099	0.321787	0.341621	0.325189

## Sheet: m+4 orotate
Minutes	shCtrl			shPCK1
0	0	0	0	0	0	0
120	0.227522	0.218376	0.232659	0.494434	0.476335	0.482428
240	0.170837	0.220342	0.232223	0.466518	0.471035	0.447904
360	0.123414	0.113643	0.125125	0.310992	0.300484	0.278849
